# Supplementary material for: Giant nonlinear Hall and wireless rectification effects at room temperature in the elemental semiconductor tellurium
Source: Nat Commun. 2024 Jun 29;15:5513. doi: 10.1038/s41467-024-49706-y (PMC11217359; doi:10.1038/s41467-024-49706-y)
Supplement: Supplementary file 3 — Source Data [file 41467_2024_49706_MOESM3_ESM.xlsx]

## Sheet: Fig. 1c
θ (º)	Rxx (Ω)
0	6986.74
22.5	7182.66
45	7442.06
67.5	7768.6
90	7995.64
112.5	7824.74
135	7480.5
157.5	7138.72
180	7003.82
202.5	7200.96
225	7449.98
247.5	7781.42
270	8009.08
292.5	7830.84
315	7478.06
337.5	7135.66
360	6986.74

## Sheet: Fig. 1d
Iω (A)	V_xy^2ω (V), 90°	V_xy^2ω (V), 67.5°	V_xy^2ω (V), 0°	V_xy^2ω (V), 292.5°	V_xy^2ω (V), 270°
0	-1e-08	0	0	-2e-08	-1e-08
3e-06	-6.1e-07	-5.8e-07	-1.8e-07	1.9e-07	5.9e-07
6e-06	-2.59e-06	-2.03e-06	-2.4e-07	1.26e-06	2.39e-06
9e-06	-5.71e-06	-4.45e-06	-3.5e-07	2.68e-06	5.15e-06
1.2e-05	-1.008e-05	-7.47e-06	-6.2e-07	4.61e-06	9.29e-06
1.5e-05	-1.583e-05	-1.166e-05	-7.1e-07	7.15e-06	1.47e-05
1.8e-05	-2.285e-05	-1.669e-05	-1.13e-06	1.001e-05	2.09e-05
2.1e-05	-3.133e-05	-2.289e-05	-1.77e-06	1.478e-05	2.839e-05
2.4e-05	-4.149e-05	-2.956e-05	-2.13e-06	1.884e-05	3.633e-05
2.7e-05	-5.221e-05	-3.696e-05	-2.85e-06	2.432e-05	4.673e-05
3e-05	-6.485e-05	-4.482e-05	-4.05e-06	2.98e-05	5.722e-05
3.3e-05	-7.749e-05	-5.364e-05	-4.53e-06	3.696e-05	6.938e-05
3.6e-05	-9.203e-05	-6.318e-05	-6.2e-06	4.315e-05	8.273e-05
3.9e-05	-0.00010753	-7.367e-05	-8.34e-06	5.054e-05	9.704e-05
4.2e-05	-0.00012469	-8.464e-05	-9.06e-06	5.817e-05	0.00011158
4.5e-05	-0.00014281	-9.632e-05	-1.025e-05	6.771e-05	0.00012684
4.8e-05	-0.00016284	-0.00010896	-1.168e-05	7.629e-05	0.00014448
5.1e-05	-0.00018311	-0.00012207	-1.383e-05	8.678e-05	0.00016117

## Sheet: Fig. 1e
θ (º)	V_xy^2ω (V). Iω=51 μA
0	-1.383e-05
22.5	-2.098e-05
45	-6.962e-05
67.5	-0.00012207
90	-0.00018311
112.5	-0.00011349
135	-2.766e-05
157.5	-9.78e-06
180	1.812e-05
202.5	4.005e-05
225	0.0001049
247.5	0.00013995
270	0.00016117
292.5	8.678e-05
315	-1.91e-06
337.5	-6.2e-06
360	-1.383e-05

## Sheet: Fig. 1f
Iω (A)	V_xx^2ω (V)	V_xy^2ω (V)
0	-2.4e-07	-1e-08
3e-06	-9.5e-07	5.9e-07
6e-06	-9.5e-07	2.39e-06
9e-06	-3.81e-06	5.15e-06
1.2e-05	-7.63e-06	9.29e-06
1.5e-05	-1.144e-05	1.47e-05
1.8e-05	-1.717e-05	2.09e-05
2.1e-05	-1.907e-05	2.839e-05
2.4e-05	-2.098e-05	3.633e-05
2.7e-05	-2.861e-05	4.673e-05
3e-05	-3.052e-05	5.722e-05
3.3e-05	-5.341e-05	6.938e-05
3.6e-05	-5.341e-05	8.273e-05
3.9e-05	-6.866e-05	9.704e-05
4.2e-05	-7.629e-05	0.00011158
4.5e-05	-8.392e-05	0.00012684
4.8e-05	-9.155e-05	0.00014448
5.1e-05	-9.155e-05	0.00016117

## Sheet: Fig. 1g
Iω (A)	V_xy^DC (V)
2e-06	1.33663e-06
4e-06	2.36917e-06
6e-06	4.27864e-06
8e-06	6.39321e-06
1e-05	9.51909e-06
1.2e-05	1.25389e-05
1.4e-05	1.37341e-05
1.6e-05	1.80764e-05
1.8e-05	2.40948e-05
2e-05	2.4512e-05
2.2e-05	3.71782e-05
2.4e-05	4.03324e-05
2.6e-05	4.27723e-05
2.8e-05	5.14781e-05
3e-05	5.62588e-05
3.2e-05	6.21216e-05
3.4e-05	7.01273e-05
3.6e-05	7.59335e-05
3.8e-05	9.32249e-05
4e-05	0.000102284
4.2e-05	0.000102992
4.4e-05	0.000125255
4.6e-05	0.000128267
4.8e-05	0.000131952
5e-05	0.00015145

## Sheet: Fig. 1h
Iω (A)	V_xy^2ω (V), 53.7 Hz	V_xy^2ω (V), 73.7 Hz	V_xy^2ω (V), 113.7 Hz	V_xy^2ω (V), 213.7 Hz	V_xy^2ω (V), 313.7 Hz
0	-2e-08	-3e-08	0	0	-1e-08
3e-06	7.2e-07	4.4e-07	5.2e-07	4.5e-07	5.9e-07
6e-06	1.79e-06	1.8e-06	2.35e-06	2.33e-06	2.39e-06
9e-06	4.89e-06	5.46e-06	5.01e-06	5.31e-06	5.15e-06
1.2e-05	7.67e-06	8.28e-06	9.34e-06	9.12e-06	9.29e-06
1.5e-05	1.53e-05	1.277e-05	1.416e-05	1.39e-05	1.47e-05
1.8e-05	2.03e-05	1.859e-05	1.998e-05	2.033e-05	2.09e-05
2.1e-05	2.869e-05	2.616e-05	2.817e-05	2.848e-05	2.839e-05
2.4e-05	3.221e-05	3.429e-05	3.558e-05	3.634e-05	3.633e-05
2.7e-05	4.849e-05	4.53e-05	4.482e-05	4.601e-05	4.673e-05
3e-05	5.555e-05	5.674e-05	5.531e-05	5.651e-05	5.722e-05
3.3e-05	6.795e-05	6.89e-05	6.819e-05	6.795e-05	6.938e-05
3.6e-05	8.106e-05	7.749e-05	7.916e-05	8.035e-05	8.273e-05
3.9e-05	9.227e-05	9.298e-05	9.346e-05	9.465e-05	9.704e-05
4.2e-05	0.00010943	0.00010467	0.00010777	0.00010872	0.00011158
4.5e-05	0.00012088	0.00012064	0.00012279	0.00012445	0.00012684
4.8e-05	0.00014377	0.00013447	0.00013828	0.00014019	0.00014448
5.1e-05	0.00015593	0.00015688	0.00015664	0.00015712	0.00016117

## Sheet: Fig. 2a
(Iω)2 (A2)	V_xy^2ω (V), VBG=45 V	V_xy^2ω (V), VBG=40 V	V_xy^2ω (V), VBG=35 V	V_xy^2ω (V), VBG=30 V	V_xy^2ω (V), VBG=25 V	V_xy^2ω (V), VBG=20 V	V_xy^2ω (V), VBG=15 V	V_xy^2ω (V), VBG=10 V	V_xy^2ω (V), VBG=7 V	V_xy^2ω (V), VBG=0 V	V_xy^2ω (V), VBG= -20 V	V_xy^2ω (V), VBG= -30 V	V_xy^2ω (V), VBG= -50 V	V_xy^2ω (V), VBG= -60 V
0	0	-2e-08	0	-4e-08	-2e-08	-1e-08	2e-08	-3e-08	0	-1e-08	-1e-08	-1e-08	1e-08	3e-08
9e-12	1.18e-05	1.083e-05	9.63e-06	8.31e-06	5.87e-06	4.9e-06	4.76e-06	3.22e-06	2.54e-06	5.9e-07	2.2e-07	1e-07	-5e-08	1e-08
3.6e-11	4.904e-05	4.719e-05	4.08e-05	3.577e-05	2.554e-05	2.177e-05	2.065e-05	1.381e-05	1.123e-05	2.39e-06	1.59e-06	8.8e-07	1.5e-07	-3e-08
8.1e-11	0.00010826	9.992e-05	8.821e-05	7.776e-05	5.577e-05	4.752e-05	4.396e-05	3.037e-05	2.473e-05	5.15e-06	3.65e-06	2.11e-06	5.4e-07	1.3e-07
1.44e-10	0.00018255	0.0001697	0.00014835	0.00013118	9.542e-05	8.06e-05	7.344e-05	5.066e-05	4.22e-05	9.29e-06	6.21e-06	3.6e-06	1.03e-06	4.1e-07
2.25e-10	0.00027266	0.00025463	0.0002242	0.00019819	0.00014424	0.00012142	0.00011111	7.739e-05	6.33e-05	1.47e-05	9.77e-06	5.42e-06	1.64e-06	7.4e-07
3.24e-10	0.00038529	0.00035548	0.00031495	0.00027681	0.00020552	0.00017691	0.00015521	0.00010896	9.108e-05	2.09e-05	1.355e-05	7.94e-06	2.4e-06	1.16e-06
4.41e-10	0.00050855	0.00047779	0.00042462	0.00036741	0.00027442	0.00023413	0.00020599	0.0001452	0.00011993	2.839e-05	1.89e-05	1.092e-05	3.44e-06	1.78e-06
5.76e-10	0.00063992	0.00061107	0.00054407	0.00046492	0.00035811	0.00029922	0.00026584	0.00018644	0.00015426	3.633e-05	2.444e-05	1.423e-05	4.44e-06	2.3e-06
7.29e-10	0.00082303	0.00075341	0.00065494	0.00058628	0.00045467	0.00037766	0.00032663	0.0002358	0.00018597	4.673e-05	3.035e-05	1.771e-05	5.75e-06	3e-06
9e-10	0.00099564	0.00091291	0.000803	0.00070763	0.00054932	0.00045395	0.00039745	0.00028372	0.00022864	5.722e-05	3.715e-05	2.18e-05	7.11e-06	3.77e-06
1.089e-09	0.00118	0.0011	0.00096774	0.00084639	0.00066352	0.00054837	0.00046992	0.00033283	0.00027609	6.938e-05	4.435e-05	2.624e-05	8.66e-06	4.53e-06
1.296e-09	0.00139	0.00129	0.00112	0.00099278	0.00078106	0.00064779	0.00055075	0.00039005	0.00032044	8.273e-05	5.269e-05	3.081e-05	1.039e-05	5.46e-06
1.521e-09	0.00164	0.00152	0.00132	0.00115	0.00090671	0.00075341	0.00063324	0.00044346	0.00037146	9.704e-05	6.247e-05	3.623e-05	1.228e-05	6.6e-06
1.764e-09	0.00188	0.00171	0.00153	0.00132	0.00104	0.00084877	0.0007279	0.00051213	0.00042153	0.00011158	7.176e-05	4.148e-05	1.4e-05	7.82e-06
2.025e-09	0.00217	0.00198	0.00175	0.0015	0.00119	0.00096846	0.00082088	0.00057674	0.00048542	0.00012684	8.202e-05	4.792e-05	1.614e-05	8.86e-06
2.304e-09	0.00246	0.00227	0.00199	0.00167	0.00134	0.00108	0.00090123	0.0006454	0.00053287	0.00014448	9.298e-05	5.46e-05	1.842e-05	1.041e-05
2.601e-09	0.00281	0.00256	0.00224	0.00188	0.00151	0.00121	0.00102	0.00072456	0.00059176	0.00016117	0.00010395	6.127e-05	2.085e-05	1.219e-05

## Sheet: Fig. 2b
VBG (V)	V_xy^2ω (V), Iω = 51 μA
45	0.00281
40	0.00256
35	0.00224
30	0.00188
25	0.00151
20	0.00121
15	0.00102
10	0.00072456
7	0.00059176
0	0.00016117
-20	0.00010395
-30	6.127e-05
-50	2.085e-05
-60	1.219e-05

## Sheet: Fig. 2c
(Iω)2 (A2)	V_xy^2ω (V), 200 K	V_xy^2ω (V), 210 K	V_xy^2ω (V), 220 K	V_xy^2ω (V), 230 K	V_xy^2ω (V), 260 K	V_xy^2ω (V), 280 K	V_xy^2ω (V), 300 K		VBG (V)	V_xx^2ω (V), 200 K, Iω=10 μA
0	-2e-08	-2e-08	2e-08	-2e-08	2e-08	-2e-08	-1e-08		39.9999	0.14845
9e-12	1.83e-06	1.48e-06	1.21e-06	9.2e-07	8.8e-07	4.9e-07	5.9e-07		39.8975	0.14734
3.6e-11	8.32e-06	6.76e-06	5.82e-06	4.28e-06	4.08e-06	2.76e-06	2.39e-06		39.7984	0.14626
8.1e-11	1.889e-05	1.524e-05	1.29e-05	9.62e-06	9.19e-06	6.07e-06	5.15e-06		39.7015	0.14521
1.44e-10	3.295e-05	2.717e-05	2.262e-05	1.679e-05	1.599e-05	1.054e-05	9.29e-06		39.6017	0.14412
2.25e-10	5.126e-05	4.196e-05	3.555e-05	2.627e-05	2.495e-05	1.661e-05	1.47e-05		39.4986	0.143
3.24e-10	7.391e-05	6.056e-05	5.078e-05	3.791e-05	3.557e-05	2.375e-05	2.09e-05		39.3986	0.14191
4.41e-10	0.00010228	8.345e-05	7.01e-05	5.198e-05	4.864e-05	3.296e-05	2.839e-05		39.2994	0.14083
5.76e-10	0.0001328	0.0001092	9.155e-05	6.795e-05	6.342e-05	4.22e-05	3.633e-05		39.1973	0.13971
7.29e-10	0.00016928	0.00013852	0.00011563	8.607e-05	8.011e-05	5.293e-05	4.673e-05		39.0989	0.13864
9e-10	0.00020909	0.00017095	0.00014305	0.00010681	9.894e-05	6.628e-05	5.722e-05		39.0002	0.13757
1.089e-09	0.00025249	0.00020695	0.00017309	0.00012922	0.00011873	7.963e-05	6.938e-05		38.9014	0.13649
1.296e-09	0.00030208	0.00024724	0.00020695	0.00015354	0.00013948	9.465e-05	8.273e-05		38.7995	0.13538
1.521e-09	0.00035286	0.00029016	0.00024343	0.00018072	0.00016379	0.00011039	9.704e-05		38.7007	0.1343
1.764e-09	0.00040961	0.00033546	0.00028277	0.00020981	0.00018978	0.00012875	0.00011158		38.6019	0.13323
2.025e-09	0.0004673	0.00038719	0.0003233	0.00024033	0.00021768	0.00014663	0.00012684		38.4996	0.13211
2.304e-09	0.0005312	0.0004406	0.00036645	0.00027275	0.00024629	0.00016713	0.00014448		38.3998	0.13102
2.601e-09	0.00060082	0.00049591	0.00041294	0.00030923	0.00027919	0.00018716	0.00016117		38.3015	0.12995
									38.2027	0.12887
									38.1002	0.12774
									37.9997	0.12663
									37.9019	0.12555
									37.7996	0.12442
									37.7006	0.12333
									37.6013	0.12223
									37.5018	0.12113
									37.3994	0.11999
									37.3011	0.1189
									37.2019	0.11779
									37.0993	0.11664
									36.9995	0.11552
									36.9	0.11439
									36.8007	0.11326
									36.6984	0.11209
									36.6	0.11096
									36.501	0.10981
									36.3989	0.10861
									36.2998	0.10745
									36.2018	0.10628
									36.1027	0.1051
									36.0003	0.10386
									35.901	0.10264
									35.8025	0.10143
									35.6995	0.10014
									35.6006	0.0989
									35.5019	0.09764
									35.3996	0.09633
									35.2999	0.09503
									35.1998	0.09371
									35.1004	0.09239
									34.9991	0.09102
									34.9008	0.08968
									34.8017	0.08832
									34.6992	0.08689
									34.5998	0.08548
									34.5004	0.08406
									34.4009	0.08262
									34.2984	0.08113
									34.1994	0.07966
									34.1013	0.07819
									33.9985	0.07663
									33.8994	0.07511
									33.8	0.07357
									33.7011	0.07203
									33.5992	0.07042
									33.4994	0.06883
									33.4006	0.06725
									33.2983	0.0656
									33.2	0.064
									33.1006	0.06237
									33.0019	0.06075
									32.8996	0.05906
									32.7999	0.05741
									32.7006	0.05576
									32.5981	0.05406
									32.4991	0.05242
									32.4006	0.05079
									32.3017	0.04916
									32.1995	0.04748
									32.1007	0.04587
									32.0018	0.04427
									31.898	0.04261
									31.7987	0.04104
									31.6995	0.0395
									31.6005	0.03797
									31.499	0.03643
									31.3999	0.03496
									31.3011	0.03351
									31.1989	0.03205
									31.0999	0.03066
									31.0007	0.02931
									30.8983	0.02794
									30.7992	0.02666
									30.7008	0.02542
									30.6011	0.0242
									30.4992	0.02299
									30.3995	0.02186
									30.3011	0.02077
									30.1986	0.01968
									30.0993	0.01867
									30	0.01769
									29.9007	0.01675
									29.7988	0.01583
									29.6998	0.01498
									29.6008	0.01417
									29.4986	0.01337
									29.3995	0.01263
									29.3004	0.01193
									29.2015	0.01126
									29.099	0.01061
									29	0.01001
									28.9013	0.00945
									28.7989	0.0089
									28.6999	0.0084
									28.6001	0.00792
									28.5009	0.00747
									28.3984	0.00704
									28.2992	0.00664
									28.1999	0.00627
									28.0982	0.00592
									27.9992	0.00559
									27.9002	0.00529
									27.8015	0.005
									27.6988	0.00473
									27.5996	0.00448
									27.5005	0.00424
									27.3982	0.00401
									27.2996	0.00381
									27.2003	0.00361
									27.098	0.00342
									26.9989	0.00326
									26.8996	0.0031
									26.8005	0.00295
									26.6983	0.0028
									26.5993	0.00267
									26.5009	0.00254
									26.3985	0.00242
									26.2993	0.00231
									26.2002	0.00221
									26.1011	0.00211
									25.9985	0.00201
									25.8992	0.00193
									25.8	0.00184
									25.6977	0.00176
									25.5992	0.00169
									25.5001	0.00162
									25.4011	0.00155
									25.2988	0.00149
									25.1993	0.00143
									25.1001	0.00137
									24.9976	0.00132
									24.8985	0.00126
									24.8003	0.00122
									24.7009	0.00117
									24.5987	0.00113
									24.4993	0.00108
									24.4003	0.00104
									24.2978	0.001
									24.1986	0.000968962
									24.0998	0.000934596
									24.0007	0.000901551
									23.8989	0.00086937
									23.7999	0.000839365
									23.7008	0.000810566
									23.5984	0.000782298
									23.4991	0.000756161
									23.3999	0.000731034
									23.3009	0.000706978
									23.1986	0.000683288
									23.1001	0.000661323
									23.0009	0.000639986
									22.8987	0.000618959
									22.7996	0.000599382
									22.7007	0.000580485
									22.598	0.000561575
									22.4989	0.000544082
									22.3998	0.000527185
									22.3007	0.000510862
									22.1988	0.000494774
									22.0996	0.000479733
									22.0005	0.000465219
									21.8981	0.00045073
									21.7984	0.000437225
									21.6993	0.000424222
									21.6003	0.000411669
									21.4979	0.000399158
									21.3996	0.000387628
									21.3004	0.000376354
									21.1981	0.00036509
									21.099	0.000354606
									20.9999	0.000344455
									20.9008	0.000334604
									20.7984	0.000324813
									20.699	0.000315676
									20.6	0.000306847
									20.4982	0.000298129
									20.399	0.000289982
									20.2998	0.000282113
									20.2008	0.000274526
									20.0983	0.000267004
									19.9993	0.000259976
									19.9003	0.000253164
									19.7979	0.000246359
									19.6994	0.000240031
									19.6003	0.000233839
									19.5013	0.000227811
									19.3988	0.000221805
									19.2996	0.000216159
									19.2004	0.000210673
									19.0982	0.000205221
									18.999	0.000200121
									18.8998	0.000195171
									18.8012	0.000190402
									18.6988	0.000185645
									18.5997	0.000181188
									18.5007	0.000176864
									18.3975	0.000172509
									18.2984	0.000168465
									18.1993	0.000164525
									18.0969	0.000160565
									17.9986	0.000156887
									17.8995	0.000153261
									17.8005	0.000149722
									17.6981	0.000146169
									17.5989	0.000142829
									17.4997	0.000139582
									17.3975	0.000136341
									17.2984	0.000133332
									17.1999	0.00013045
									17.1007	0.000127653
									16.9982	0.000124887
									16.8992	0.000122317
									16.8	0.000119825
									16.6977	0.000117321
									16.5985	0.000114974
									16.4995	0.000112684
									16.4002	0.000110431
									16.2984	0.000108184
									16.1994	0.000106047
									16.1004	0.000103945
									15.9979	0.00010183
									15.8987	9.98299e-05
									15.7996	9.78783e-05
									15.7006	9.59798e-05
									15.5981	9.40817e-05
									15.4996	9.23079e-05
									15.4005	9.05732e-05
									15.2982	8.88318e-05
									15.1991	8.71836e-05
									15.0998	8.55645e-05
									15	8.39585e-05
									14.8977	8.23245e-05
									14.7985	8.07473e-05
									14.6995	7.91723e-05
									14.5977	7.75543e-05
									14.4986	7.59868e-05
									14.3996	7.44243e-05
									14.3005	7.28653e-05
									14.198	7.12655e-05
									14.0989	6.97312e-05
									14	6.8222e-05
									13.8975	6.66922e-05
									13.7991	6.52631e-05
									13.6999	6.38598e-05
									13.5975	6.24526e-05
									13.4985	6.11411e-05
									13.3993	5.98729e-05
									13.3	5.86515e-05
									13.1975	5.74505e-05
									13.0985	5.63543e-05
									12.9994	5.53123e-05
									12.8976	5.42959e-05
									12.7983	5.33691e-05
									12.6993	5.24879e-05
									12.6003	5.16406e-05
									12.4977	5.08029e-05
									12.3986	5.00274e-05
									12.2995	4.92728e-05
									12.1972	4.85194e-05
									12.0986	4.78312e-05
									11.9995	4.71647e-05
									11.9004	4.65256e-05
									11.798	4.59603e-05
									11.6986	4.54234e-05
									11.5993	4.48504e-05
									11.497	4.43208e-05
									11.3979	4.38061e-05
									11.2988	4.32781e-05
									11.2003	4.277e-05
									11.0979	4.22356e-05
									10.9989	4.17257e-05
									10.8998	4.11915e-05
									10.7974	4.06142e-05
									10.6982	4.00693e-05
									10.5992	3.94707e-05
									10.5001	3.88541e-05
									10.3983	3.82425e-05
									10.2992	3.7609e-05
									10.2001	3.6982e-05
									10.0977	3.63504e-05
									9.99864	3.57475e-05
									9.50034	3.29277e-05
									8.99807	3.0287e-05
									8.49997	2.78581e-05
									7.99729	2.5672e-05
									7.49905	2.40654e-05
									6.99746	2.27187e-05
									6.49871	2.16242e-05
									6.00072	2.08416e-05
									5.49825	1.99687e-05
									5.00003	1.91422e-05
									4.49791	1.84487e-05
									3.99909	1.77015e-05
									3.99918	1.77016e-05
									3.49761	1.70005e-05
									2.99878	1.63656e-05
									2.49736	1.57251e-05
									1.99824	1.51167e-05
									1.49945	1.45151e-05
									0.99794	1.39118e-05
									0.49916	1.33142e-05
									0.00262	1.27557e-05
									-0.49585	1.22039e-05
									-0.99796	1.16063e-05
									-1.49579	1.1067e-05
									-1.99874	1.05221e-05
									-2.49724	9.97941e-06
									-2.99875	9.42936e-06
									-3.49744	8.88024e-06
									-3.99901	8.33217e-06
									-4.49781	7.79791e-06
									-4.99622	7.28399e-06
									-5.49796	6.79441e-06
									-5.99731	6.34263e-06
									-6.49878	5.92953e-06
									-6.99773	5.66101e-06
									-7.49924	5.30232e-06
									-7.99762	4.97347e-06
									-8.4968	4.67192e-06
									-8.99825	4.39514e-06
									-9.49741	4.14287e-06
									-9.99869	3.91315e-06
									-10.999	3.51946e-06
									-11.4974	3.3537e-06
									-11.9996	3.20453e-06
									-12.4978	3.07151e-06
									-12.997	2.95095e-06
									-13.4986	2.8408e-06
									-13.9969	2.74044e-06
									-14.499	2.64593e-06
									-14.9972	2.55591e-06
									-15.5	2.46621e-06
									-15.9983	2.37687e-06
									-16.4997	2.28693e-06
									-17.4969	2.112e-06
									-17.999	2.02806e-06
									-18.4974	1.94898e-06
									-18.9994	1.87385e-06
									-19.4982	1.80409e-06
									-19.9996	1.73895e-06
									-20.4988	1.6786e-06
									-20.9969	1.6229e-06
									-21.4985	1.57107e-06
									-21.9978	1.52339e-06
									-22.4995	1.47854e-06
									-22.9983	1.43627e-06
									-23.4998	1.39515e-06
									-23.998	1.35505e-06
									-24.5002	1.31499e-06
									-24.9982	1.27547e-06
									-25.4975	1.23627e-06
									-26.4981	1.16005e-06
									-26.9997	1.12356e-06
									-27.498	1.08592e-06
									-28.0003	1.05264e-06
									-28.4983	1.02086e-06
									-29.0011	9.89895e-07
									-29.4993	9.60174e-07
									-29.9977	9.3222e-07
									-30.4997	9.04613e-07
									-30.9978	8.77446e-07
									-31.5	8.50139e-07
									-31.9981	8.23079e-07
									-32.5004	7.95796e-07
									-32.9993	7.68698e-07
									-33.4974	7.41644e-07
									-33.9997	7.14376e-07
									-34.498	6.87335e-07
									-34.9995	6.60137e-07
									-35.4989	6.33081e-07
									-36.0004	6.0595e-07
									-36.4992	5.79021e-07
									-37.0007	5.52023e-07
									-37.4996	5.25238e-07
									-37.9977	4.9858e-07
									-38.4992	4.71829e-07
									-38.9984	4.45285e-07
									-39.5	4.18693e-07

## Sheet: Fig.3b
PSG (dBm)	V_xy^DC (V), a-cc	V_xy^DC (V), c-aa
25	0.00264653	3.174e-05
24	0.00223172	2.745e-05
23	0.00174803	2.126e-05
22	0.0013471	1.574e-05
21	0.00104688	1.285e-05
20	0.00082767	1.05e-05
19	0.00066516	8.58e-06
18	0.00052733	6.77e-06
17	0.0004292	5.33e-06
16	0.0003492	4.26e-06
15	0.00028132	3.36e-06
14	0.00022047	2.75e-06
13	0.00017846	2.19e-06
12	0.00014171	1.82e-06
11	0.00011445	1.45e-06
10	9.167e-05	1.11e-06
9	7.386e-05	8.686e-07
8	5.688e-05	7.21e-07
7	4.502e-05	5.708e-07
6	3.67e-05	4.538e-07
5	2.876e-05	4.156e-07
4	2.245e-05	3.448e-07
3	1.83e-05	2.926e-07
2	1.436e-05	2.594e-07
1	1.164e-05	2.43e-07
0	9.14e-06	2.348e-07
-1	7.26e-06	2.01e-07
-2	5.72e-06	1.57e-07
-3	4.61e-06	1.274e-07
-4	3.65e-06	1.256e-07
-5	2.86e-06	1.194e-07
-6	2.31e-06	1.166e-07
-7	1.83e-06	9.82e-08
-8	1.42e-06	1.016e-07
-9	1.14e-06	9.78e-08
-10	8.956e-07	1.072e-07
-11	7.342e-07	1.076e-07
-12	5.662e-07	1.104e-07
-13	4.41e-07	1.01e-07
-14	3.51e-07	9.82e-08
-15	2.758e-07	9.86e-08
-16	2.192e-07	9.56e-08
-17	1.96e-07	7.76e-08
-18	1.754e-07	7.92e-08
-19	1.48e-07	8.08e-08
-20	1.112e-07	9.06e-08
-21	9.08e-08	8.44e-08
-22	8.24e-08	7.32e-08
-23	6.12e-08	8.2e-08
-24	4.32e-08	9.36e-08
-25	1.94e-08	8.64e-08
-26	2.58e-08	8.34e-08
-27	1.64e-08	7.94e-08
-28	3.2e-08	7.06e-08
-29	4.04e-08	5.5e-08
-30	3.5e-08	6.26e-08

[truncated: 2 more sheets: Fig.3c, Fig. 4a]
